# Supplementary material for: Clinical epidemiology and high genetic diversity amongst Cryptococcus spp. isolates infecting people living with HIV in Kinshasa, Democratic Republic of Congo
Source: PLoS One. 2022 May 19;17(5):e0267842. doi: 10.1371/journal.pone.0267842 (PMC9119562; doi:10.1371/journal.pone.0267842)
Supplement: S1 File — (XLSX) [file pone.0267842.s001.xlsx]

## Sheet: Instructions (Read First)
		Instructions
		Submitting New Alleles Types (AT)
		Please fill in the indicated sheets and send the completed Excel file to the curators:
		Depositor Info	New Allele Types	New Sequence Types	Strain Info
		✓	✓	✓	✓
		*You are required to provide at least one Strain and one Sequence Type with each new Allele submitted.
		Submitting New Sequence Types (ST) with Exisiting Allele Types
		Please fill in the indicated sheets and send the completed Excel file to the curators:
		Depositor Info	New Allele Types	New Sequence Types	Strain Info
		✓		✓	✓
		*You are required to provide at least one Strain for each new Sequence Type submitted.
		Submitting New Sequence Types (ST) with New Allele Types
		Please fill in the indicated sheets and send the completed Excel file to the curators:
		Depositor Info	New Allele Types	New Sequence Types	Strain Info
		✓	✓	✓	✓
		*You are required to provide at least one Strain for each new Sequence Type submitted.
		Submitting Strains
		Please fill in the indicated sheets and send the completed Excel file to the curators:
		Depositor Info	New Allele Types	New Sequence Types	Strain Info
		✓			✓
		Depositor Info
		Please simply provide information on yourself and your institution.
		New Allele Types
		To identify whether alleles are new or existing in the MLST database please use the Allele Type Identification function at mlst.mycologylab.org first.
		When submitting new Allele Types (AT), you will be required to provide the Allele Loci, Sequence (5' - 3'), and Associated Trace Files. Associated Trace
		Files should be good quality, containing at least the full length of the allele, and be in a chromatogram format (i.e. ABI or SCF). In addition, both
		the forward and reverse read should be provided. Associated Trace Files can be sent as attachments in an email to the curators with the submission spreadsheet.
		For the purpose of this submission spreadsheet, new allele types will be assigned a temporary Allele ID (AID). The AID can be used in the "New
		Sequence Types" sheet and "Strain Info" sheet in place of an official AT number for an allele until one is assigned by a curator after this spreadsheet is
		submitted and checked.
		The AID is NOT for publication purposes and is ONLY for the purpose of this submission spreadsheet.
		New Sequence Types
		When submitting new Sequence Types (ST), you will be required to provide the AT for each of the seven MLST loci (CAP59, GPD1, IGS1, LAC1, PLB1, SOD1,
		and URA5) for that ST.
		In the case that a new ST also contains a new AT, please ensure that this new AT has been added to the "New Allele Types" sheet and use the AID provided for
		that AT in place of an official AT number until one is assigned by a curator as mentioned above.
		For the purpose of this submission spreadsheet, new Sequence Types will be assigned a temporary Sequence ID (SID). The SID can be used in the "New
		"Strain Info" sheet in place of an official ST number until one is officially assigned by a curator after this spreadsheet is submitted and checked.
		The SID is NOT for publication purposes and is ONLY for the purpose of this submission spreadsheet.
		Strain Info
		For the purpose of providing some metadata and context, we require that for each new Allele type and/or new Sequence type, information on at least one
		associated strain is also provided.
		Not all metadata fields are compulsory, but those that are necessary are marked with an "*".
		These fields are:
		Strain number
		Country
		Source
		Specific Source
		Date/Year
		All Allele Types
		Sequence Type
		Cryptococcus Species
		Any extra metadata is greatly appreciated, but in the situation that there are no provided fields that suit the metadata that you would like to provide, please
		leave this metadata in the "Comments" field.
		In the case that a strain contains new AT or ST, please ensure that new AT or ST have been added to the "New Allele Types" sheet and/or "New Sequence
		Types" sheet and use the AID or SID provided in place of an official AT or ST number until one is assigned by a curator as mentioned above.
		Please be advised that metadata provided for strains are NOT AVAILABLE TO THE PUBLIC until they are published or depositors/authors provide permission
		to do so.
		Submitting Completed Spreadsheet
		After completing the required sheets for your submission, please send the completed spreadsheet with associated trace files to MLST.submissions@bio-aware.com.
		Curators will confirm that your submission has been received as soon as possible, and will follow-up with another confirmation email after checking submissions
		and assigning official AT and ST numbers to submitted sequences.

## Sheet: Depositor Info
	Depositor Information
	Title	MD and Ph.D Student
	First Name	Bive
	Last Name	ZONO
	Email	bive.zono@unikin.ac.cd
	Phone	(+243) 818682467; (+32) 485248877
	Institution	University of Kinshasa
	Research Group/Department	Department of Basic sciences/Molecular Biology Service ; Center for Interdisciplinary Research on Medecines/Clinical Microbiology Department/University of Liege
	Institution Street Address	Des universités n°1, Lemba
	Institution City	Kinshasa
	Institution State	Kinshasa
	Institution Zip Code
	Institution Country	Democratic Republic of Congo

## Sheet: New Allele Types
	Important: Please provide original trace files for alleles in email to curators with this spreadsheet/form.
	New allele types will temporarily be assigned an AID for the purpose of this spreadsheet/form until a curator assigns a numerical ID to the allele after checking and confirming it.
	The AID is NOT for publication purposes
	New Allele Types
	AID	Allele Loci	Associated Trace File #1	Associated Trace File #2	Sequence (5' to 3')
	Ex. A	IGS1	ExA_Forward.ab1	ExA_Reverse.ab1	TAAGCCCTTGTTCTATAGATTTGTCTCTAATATGTTAGGTCTCGGGGGGCTTCCTCTAGAGACTTGGATGTAAGAGGCTTTGCTTTTTTTTATGACGATGACTTGTCAAAGTGTGGACGACTCCAGGAGAGAGGTCGGGCTGGTAATTAGTAATATCAGCCAGTCATTTCAGCTGGCGCCATCGATACTTTATAAGTCAAACTTAACCATTTCACTGTGTAGTAAGTAGTAGGCTCTGAATTACTAGAGACACTTGCCAGGTTATCGCAAGTTGGCAGGCAGGCAGGACACACATACTATTGATTTCCCGGTCATGGGGGACTTGGCTGCTGGTGCTTGAGTTGCATAATAGAGAAGTATATGCATGTCGCGGGGGGGGGGACTTGGCTAAGATGCGTT…
	Ex. B	SOD1	ExB_Forward.ab1	ExB_Reverse.ab1	CCACGTGCTCGCGTCATCACCGCTCTATCCCTCATCCAAACAACCACTGTAATAATCCCACTTATACAGGCTGTTGCTGTCCTCAAGGGTGACTCCCCTGTCACCGGTGTTATCACCTTCACCCAGGAGAAGGAGGGTGCTCCCGTTACCGTTTCCGGTGACGTAAGTCGTTTGATTTCCAATAGGGTAACCGTTTGCTGACTTGGTAATCACTGATTAGATCAAGAACCTCGACGCCAACGCCGAGCGAGGCTTCCACGTCCACGAGTTTGGAGACAACACCAACGGCTGTACCTCTGCCGGTCCCCACTTCAACCCCCACGGCAAGAACCACGGTGCTCCCTCTGACTCTGAGAGGCACGTTGGTGACCTCGGTATGTGCCCCTTGCCTCATGGCGT…
	A	LAC1	Id23-78RB_NGS21-R896_BHYM7CDSXY_S96_L001_R1_001.fastq(1)	Id23-78RB_NGS21-R896_BHYM7CDSXY_S96_L001_R1_001.fastq	GTAAGTATCAGCTGATATCCTGCTCATATCGAAAACGTACTTTTTAATGTACTAACTCTAATCCAGACTGGCATGGTTTGCGGCAGCTTGGCACGGCTTTCATGGACGGTGTCCCTGGTATAACACAGGTAAGAATCCTTAGGAACCACAGGAATCGGTCAACTTATAAACTGCATAGTGTCCTATTCCGCCTGGAAGCTCATTTACCTACCAATTCACCGTAAGCCATCAATCAGGCACGTTTTGGTGGCATTCCCATTATTCCAATTCCATGGCCGACGGCATTTGGGGCCCGTCAGTTTTCCTGACTTTTGATAACAAGTTATCACAGCTGATAGGATACCATAGCCTAATTGTCCACTCGCCCAATGAACCCCTTCAAAGGGGACGAGACTATGA…
	B	LAC1	Id5-24NGA_NGS21-R878_BHYM7CDSXY_S62_L001_R1_001.fastq	Id5-24NGA_NGS21-R878_BHYM7CDSXY_S62_L001_R2_001.fastq	GTAAGTATCAGCTGATATCCTGCTCATATCGAAAACGTACTTTTTAATGTACTAACTCTAATCCAGACTGGCATGGTTTGCGGCAGCTTGGCACGGCTTTCATGGACGGTGTCCCTGGTATAACACAGGTAAGAATCCTTAGGAACCACAGGAATCGGTCAACTTATAAACTGCATAGTGTCCTATTCCGCCTGGAAGCTCATTTACCTACCAATTCACCGTAAGCCATCAATCAGGCACGTTTTGGTGGCATTCCCATTATTCCAATTCCATGGCCGACGGCATTTGGGGCCCGTCAGTTTTCCTGACTTTTGATAACAAGTTATCACAGCTGATAGGATACCATAGCCTAATTGTCCACTCGCCCAATGAACCCCTTCAAAGGGGACGAGACTATGA…
	C	IGS1	Id8-46NGA_NGS21-R881_BHYM7CDSXY_S81_L001_R1_001.fastq	Id8-46NGA_NGS21-R881_BHYM7CDSXY_S81_L001_R2_001.fastq	TAAGCCCTTGTTCTATAGATTTGTCTCTAACATGTTGGGTCTCGGGGGGCTTCCTCTAGAGACTTGGATGTAAGGGGCTTTACGCATTCGCATAACTTATGAAGTGTGGATGACTCTAGGAGGGGTCTGAGAATGTGCTGTGCCAGCCAGGCTGATAATTGTTTAATTGTTAGCTTGGACTTGTACACAGTCTCATCAGTCTTCAGCTTGGGTCATTGATATTCTGTAAGTCAAAACTTATCGATTCACTGTAGTAGGTTGCGGAGGACTTGAAAGTTCTCTCTGCAATTGAGACACTTACCAGGCCATCGCAAGTTGGCAGTGTACACTACTGATTTTACGGTCGTGGGGGACTTGGGAGCTGGTGCTTGTGTCGCATGAGGTAGAGTTGATATGGAT…
	D
	E
	F
	G
	H
	I
	J
	K
	L
	M
	N
	O
	P
	Q
	R
	S
	T
	U
	V
	W
	X
	Y
	Z
	AA
	AB
	AC
	AD
	AE
	AF
	AG
	AH
	AI
	AJ
	AK
	AL
	AM
	AN
	AO
	AP
	AQ
	AR
	AS
	AT
	AU
	AV
	AW
	AX
	AY
	AZ
	BA
	BB
	BC
	BD
	BE
	BF
	BG
	BH
	BI
	BJ
	BK
	BL
	BM
	BN
	BO
	BP
	BQ
	BR
	BS
	BT
	BU
	BV
	BW
	BX
	BY
	BZ
	CA
	CB
	CC
	CD
	CE
	CF
	CG
	CH
	CI
	CJ
	CK
	CL
	CM
	CN
	CO
	CP
	CQ
	CR
	CS
	CT
	CU
	CV
	CW
	CX
	CY
	CZ

## Sheet: New Sequence Types
	Important: For sequence types with NEW alleles, please use the AID assigned to that allele in "New Alleles" sheet instead of a numerical allele type until it is confirmed and assigned by a curator!
	Refer to "S. Example"
	New sequence types will temporarily be assigned a SID for the purpose of this spreadsheet/form until a curator assigns a numerical ID to the sequence type after checking and confirming it.
	The SID is NOT for publication purposes.
	New Sequence Types
	SID	CAP59	GPD1	IGS1	LAC1	PLB1	SOD1	URA5
	S. Example	16	5	Ex.A	5	5	Ex.B	12
	S1	1	23	10	A	4	1	1
	S2	1	3	1	B	2	1	1
	S3	1	1	1	2	3	1	2
	S4	1	1	1	2	3	1	2
	S5	1	23	C	3	4	1	1
	S6
	S7
	S8
	S9
	S10
	S11
	S12
	S13
	S14
	S15
	S16
	S17
	S18
	S19
	S20
	S21
	S22
	S23
	S24
	S25
	S26
	S27
	S28
	S29
	S30
	S31
	S32
	S33
	S34
	S35
	S36
	S37
	S38
	S39
	S40
	S41
	S42
	S43
	S44
	S45
	S46
	S47
	S48
	S49
	S50
	S51
	S52
	S53
	S54
	S55
	S56
	S57
	S58
	S59
	S60
	S61
	S62
	S63
	S64
	S65
	S66
	S67
	S68
	S69
	S70
	S71
	S72
	S73
	S74
	S75
	S76
	S77
	S78
	S79
	S80
	S81
	S82
	S83
	S84
	S85
	S86
	S87
	S88
	S89
	S90
	S91
	S92
	S93
	S94
	S95
	S96
	S97
	S98
	S99
	S100
	S101
	S102
	S103
	S104
	S105
	S106
	S107
	S108
	S109
	S110
	S111
	S112
	S113
	S114
	S115
	S116
	S117
	S118
	S119
	S120
	S121
	S122
	S123
	S124
	S125
	S126
	S127
	S128
	S129
	S130
	S131
	S132
	S133
	S134
	S135
	S136
	S137
	S138
	S139
	S140
	S141
	S142
	S143
	S144
	S145
	S146
	S147
	S148
	S149
	S150
	S151
	S152
	S153
	S154
	S155
	S156
	S157
	S158
	S159
	S160
	S161
	S162
	S163
	S164
	S165
	S166
	S167
	S168
	S169
	S170
	S171
	S172
	S173
	S174
	S175
	S176
	S177
	S178
	S179
	S180
	S181
	S182
	S183
	S184
	S185
	S186
	S187
	S188
	S189
	S190
	S191
	S192
	S193
	S194
	S195
	S196
	S197
	S198
	S199
	S200

## Sheet: Strain Info
	IMPORTANT: At least ONE corresponding strain MUST be submitted for each New Allele or Sequence Type
	IMPORTANT: Please ensure that fields with an asterisk ( * ) MUST be filled out, other fields are optional but any additional information will be greatly appreciated!
	Fields that MUST be filled are Strain number, Country, Source, Specific Source, Date/Year, all "Allele Types", Sequence Type, and Cryptococcus Species
	IMPORTANT: For strains with NEW alleles, please use the AID assigned to that allele in "New Alleles" sheet until it is confirmed and assigned a numerical ID by a curator!
	For strains with NEW Sequence Types with or without new alleles, please use the assigned SID in the "New Sequence Types" sheet until it is confirmed and assigned by a curator!
	Refer to "Example 2"
	IMPORTANT: Information about strains are NOT AVAILABLE TO THE PUBLIC until they are published or depositors/authors provide permission to do so.
	Strain Submission
	Accession			Location		Isolation			Isolation date	Mating	Allele Types							Genetic Info			Publication					Remarks/Comments
	No.	Strain number*	Other identification numbers	Country*	Specific location (City, State, Hospital, etc.)	Source* (Clinical, veterinary, or environmental)	Specific source* (Gender, Age, CSF, Blood, Animal/Tree species, etc.)	Health condition (HIV+, diabetes, immunosuppressed, etc.)	Date/Year*	Mating type	CAP59*	GPD1*	IGS1*	LAC1*	PLB1*	SOD1*	URA5*	Sequence Type*	Molecular type*	Cryptococcus species*	Citation	Corresponding author	Email address	PMID	Other Citations	Comments
	Example 1	WM 229.114	ACCP 21043; NTC 1210; RNS 1606	Australia	Royal North Shore Hospital, Sydney	Clinical	59yo; Male; CSF	HIV+; Diabetes	2020-02-07	a	16	11	24	13	13	34	15	156	VGI	Cryptococcus gattii
	Example 2	WM 304.124	WCH 4953	Australia	Sydney	Environmental	Eucalyptus camaldulensis tree hollow		2020-02-08	alpha	16	5	Ex.A	5	5	Ex.B	12	S. Example	VGI	Cryptococcus gattii
	1	BZ 78RB		Democratic Republic of Congo	Kinshasa, Centre Hospitalier Roi Baudouin 1er	Clinical	29yo; Female; CSF	HIV+	2019-12-20		1	23	10	A	4	1	1	S1	MT1	Cryptococcus neoformans
	2	BZ 24NGA		Democratic Republic of Congo	Kinshasa, Centre Hospitalier Mère et Enfant de NGABA	Clinacal	39yo; Male; CSF	HIV +	2019-06-05		1	3	1	B	2	1	1	S2	MT2	Cryptococcus neoformans
	3	BZ 4RB		Democratic Republic of Congo	Kinshasa, Centre Hospitalier Roi Baudouin 1er	Clinical	26yo; Female; CSF	HIV +	2019-02-13		1	1	1	2	3	1	2	S3	MT3	Cryptococcus neoformans
	4	BZ 27RB		Democratic Republic of Congo	Kinshasa, Centre Hospitalier Roi Baudouin 1er	Clinical	64yo; Female; CSF	HIV +	2019-03-03		1	1	1	2	3	1	2	S4	MT4	Cryptococcus neoformans
	5	BZ 44NGA		Democratic Republic of Congo	Kinshasa, Centre Hospitalier Mère et Enfant de NGABA	Clinical	50yo; Female; CSF	HIV +	2019-03-13		1	3	1	3	2	1	1	53	VNI	Cryptococcus neoformans
	6	BZ 3NGA		Democratic Republic of Congo	Kinshasa, Centre Hospitalier Mère et Enfant de NGABA	Clinical	37yo; Female; CSF	HIV +	2019-02-04		1	23	10	3	4	1	1	93	VNI	Cryptococcus neoformans
	7	BZ 13NGA		Democratic Republic of Congo	Kinshasa, Centre Hospitalier Mère et Enfant de NGABA	Clinical	34yo; Female; CSF	HIV +	2019-02-13		1	1	10	3	2	1	1	31	VNI	Cryptococcus neoformans
	8	BZ 9NGA		Democratic Republic of Congo	Kinshasa, Centre Hospitalier Mère et Enfant de NGABA	Clinical	27yo; Male; CSF	HIV +	2019-02-10		1	23	10	3	4	1	1	93	VNI	Cryptococcus neoformans
	9	BZ 6NGA		Democratic Republic of Congo	Kinshasa, Centre Hospitalier Mère et Enfant de NGABA	Clinical	29yo; Female; CSF	HIV +	2019-02-10		1	23	10	3	4	1	1	93	VNI	Cryptococcus neoformans
	10	BZ 73NGA		Democratic Republic of Congo	Kinshasa, Centre Hospitalier Mère et Enfant de NGABA	Clinical	34yo; Female; CSF	HIV +	2020-01-02		1	23	10	3	4	1	1	93	VNI	Cryptococcus neoformans
	11	BZ 103NGA		Democratic Republic of Congo	Kinshasa, Centre Hospitalier Mère et Enfant de NGABA	Clinical	27yo; Male; CSF	HIV +	2020-01-14		1	23	10	3	4	1	1	93	VNI	Cryptococcus neoformans
	12	BZ 97NGA		Democratic Republic of Congo	Kinshasa, Centre Hospitalier Mère et Enfant de NGABA	Clinical	33yo; Female; CSF	HIV +	2020-02-09		1	23	10	3	4	1	1	93	VNI	Cryptococcus neoformans
	13	BZ 110NGA		Democratic Republic of Congo	Kinshasa, Centre Hospitalier Mère et Enfant de NGABA	Clinical	53yo; Male; CSF	HIV +	2020-02-19		1	23	10	3	4	1	1	93	VNI	Cryptococcus neoformans
	14	BZ 124NGA		Democratic Republic of Congo	Kinshasa, Centre Hospitalier Mère et Enfant de NGABA	Clinical	29yo; Male; CSF	HIV +	2020-02-25		1	23	10	3	4	1	1	93	VNI	Cryptococcus neoformans
	15	BZ 12RB		Democratic Republic of Congo	Kinshasa, Centre Hospitalier Roi Baudouin 1er	Clinical	20yo; Female; CSF	HIV +	2019-05-15		1	3	1	5	2	1	1	5	VNI	Cryptococcus neoformans
	16	BZ 22RB		Democratic Republic of Congo	Kinshasa, Centre Hospitalier Roi Baudouin 1er	Clinical	59yo; Male; CSF	HIV +	2019-07-03		1	23	10	3	4	1	1	93	VNI	Cryptococcus neoformans
	17	BZ 28RB		Democratic Republic of Congo	Kinshasa, Centre Hospitalier Roi Baudouin 1er	Clinical	36yo; Female; CSF	HIV +	2019-08-25		1	23	10	3	4	1	1	93	VNI	Cryptococcus neoformans
	18	BZ 55RB		Democratic Republic of Congo	Kinshasa, Centre Hospitalier Roi Baudouin 1er	Clinical	27yo; Female; CSF	HIV +	2019-09-15		1	23	10	3	4	1	1	93	VNI	Cryptococcus neoformans
	19	BZ 68RB		Democratic Republic of Congo	Kinshasa, Centre Hospitalier Roi Baudouin 1er	Clinical	44yo; Female; CSF	HIV +	2019-09-19		1	1	1	4	2	1	5	4	VNI	Cryptococcus neoformans
	20	BZ 91RB		Democratic Republic of Congo	Kinshasa, Centre Hospitalier Roi Baudouin 1er	Clinical	43yo; Male; CSF	HIV +	2020-01-21		1	23	10	3	4	1	1	93	VNI	Cryptococcus neoformans
	21	BZ 88RB		Democratic Republic of Congo	Kinshasa, Centre Hospitalier Roi Baudouin 1er	Clinical	44yo; Female; CSF	HIV +	2019-11-12		1	23	10	3	4	1	1	93	VNI	Cryptococcus neoformans
	22	BZ 14LU		Democratic Republic of Congo	Kinshasa, Centre Médical et Evangélique LUYINDU	Clinical	28yo; Male; CSF	HIV +	2019-09-08		7	5	1	3	3	1	1	69	VNI	Cryptococcus neoformans
	23	BZ 46NGA		Democratic Republic of Congo	Kinshasa, Centre Hospitalier Mère et Enfant de NGABA	Clinical	33yo; Female; CSF	HIV +	2019-03-29		1	23	C	3	4	1	1	S5	MT5	Cryptococcus neoformans
	24
	25
	26
	27
	28
	29
	30
	31
	32
	33
	34
	35
	36
	37
	38
	39
	40
	41
	42
	43
	44
	45
	46
	47
	48
	49
	50
	51
	52
	53
	54
	55
	56
	57
	58
	59
	60
	61
	62
	63
	64
	65
	66
	67
	68
	69
	70
	71
	72
	73
	74
	75
	76
	77
	78
	79
	80
	81
	82
	83
	84
	85
	86
	87
	88
	89
	90
	91
	92
	93
	94
	95
	96
	97
	98
	99
	100
	101
	102
	103
	104
	105
	106
	107
	108
	109
	110
	111
	112
	113
	114
	115
	116
	117
	118
	119
	120
	121
	122
	123
	124
	125
	126
	127
	128
	129
	130
	131
	132
	133
	134
	135
	136
	137
	138
	139
	140
	141
	142
	143
	144
	145
	146
	147
	148
	149
	150
	151
	152
	153
	154
	155
	156
	157
	158
	159
	160
	161
	162
	163
	164
	165
	166
	167
	168
	169
	170
	171
	172
	173
	174
	175
	176
	177
	178
	179
	180
	181
	182
	183
	184
	185
	186
	187
	188
	189
	190
	191
	192
	193
	194
	195
	196
	197
	198
	199
	200
	201
	202
	203
	204
	205
	206
	207
	208
	209
	210
	211
	212
	213
	214
	215
	216
	217
	218
	219
	220
	221
	222
	223
	224
	225
	226
	227
	228
	229
	230
	231
	232
	233
	234
	235
	236
	237
	238
	239
	240
	241
	242
	243
	244
	245
	246
	247
	248
	249
	250
	251
	252
	253
	254
	255
	256
	257
	258
	259
	260
	261
	262
	263
	264
	265
	266
	267
	268
	269
	270
	271
	272
	273
	274
	275
	276
	277
	278
	279
	280
	281
	282
	283
	284
	285
	286
	287
	288
	289
	290
	291
	292
	293
	294
	295
	296
	297
	298
	299
	300
	301
	302
	303
	304
	305
	306
	307
	308
	309
	310
	311
	312
	313
	314
	315
	316
	317
	318
	319
	320
	321
	322
	323
	324
	325
	326
	327
	328
	329
	330
	331
	332
	333
	334
	335
	336
	337
	338
	339
	340
	341
	342
	343
	344
	345
	346
	347
	348
	349
	350
	351
	352
	353
	354
	355
	356
	357
	358
	359
	360
	361
	362
	363
	364
	365
	366
	367
	368
	369
	370
	371
	372
	373
	374
	375
	376
	377
	378
	379
	380
	381
	382
	383
	384
	385
	386
	387
	388
	389
	390
	391
	392
	393
	394
	395
	396
	397
	398
	399
	400
	401
	402
	403
	404
	405
	406
	407
	408
	409
	410
	411
	412
	413
	414
	415
	416
	417
	418
	419
	420
	421
	422
	423
	424
	425
	426
	427
	428
	429
	430
	431
	432
	433
	434
	435
	436
	437
	438
	439
	440
	441
	442
	443
	444
	445
	446
	447
	448
	449
	450
	451
	452
	453
	454
	455
	456
	457
	458
	459
	460
	461
	462
	463
	464
	465
	466
	467
	468
	469
	470
	471
	472
	473
	474
	475
	476
	477
	478
	479
	480
	481
	482
	483
	484
	485
	486
	487
	488
	489
	490
	491
	492
	493
	494
	495
	496
	497
	498
	499
	500
	501
	502
	503
	504
	505
	506
	507
	508
	509
	510
	511
	512
	513
	514
	515
	516
	517
	518
	519
	520
	521
	522
	523
	524
	525
	526
	527
	528
	529
	530
	531
	532
	533
	534
	535
	536
	537
	538
	539
	540
	541
	542
	543
	544
	545
	546
	547
	548
	549
	550
	551
	552
	553
	554
	555
	556
	557
	558
	559
	560
	561
	562
	563
	564
	565
	566
	567
	568
	569
	570
	571
	572
	573
	574
	575
	576
	577
	578
	579
	580
	581
	582
	583
	584
	585
	586
	587
	588
	589
	590
	591
	592
	593
	594
	595
	596
	597
	598
	599
	600
	601
	602
	603
	604
	605
	606
	607
	608
	609
	610
	611
	612
	613
	614
	615
	616
	617
	618
	619
	620
	621
	622
	623
	624
	625
	626
	627
	628
	629
	630
	631
	632
	633
	634
	635
	636
	637
	638
	639
	640
	641
	642
	643
	644
	645
	646
	647
	648
	649
	650
	651
	652
	653
	654
	655
	656
	657
	658
	659
	660
	661
	662
	663
	664
	665
	666
	667
	668
	669
	670
	671
	672
	673
	674
	675
	676
	677
	678
	679
	680
	681
	682
	683
	684
	685
	686
	687
	688
	689
	690
	691
	692
	693
	694
	695
	696
	697
	698
	699
	700
	701
	702
	703
	704
	705
	706
	707
	708
	709
	710
	711
	712
	713
	714
	715
	716
	717
	718
	719
	720
	721
	722
	723
	724
	725
	726
	727
	728
	729
	730
	731
	732
	733
	734
	735
	736
	737
	738
	739
	740
	741
	742
	743
	744
	745
	746
	747
	748
	749
	750
	751
	752
	753
	754
	755
	756
	757
	758
	759
	760
	761
	762
	763
	764
	765
	766
	767
	768
	769
	770
	771
	772
	773
	774
	775
	776
	777
	778
	779
	780
	781
	782
	783
	784
	785
	786
	787
	788
	789
	790
	791
	792
	793
	794
	795
	796
	797
	798
	799
	800
	801
	802
	803
	804
	805
	806
	807
	808
	809
	810
	811
	812
	813
	814
	815
	816
	817
	818
	819
	820
	821
	822
	823
	824
	825
	826
	827
	828
	829
	830
	831
	832
	833
	834
	835
	836
	837
	838
	839
	840
	841
	842
	843
	844
	845
	846
	847
	848
	849
	850
	851
	852
	853
	854
	855
	856
	857
	858
	859
	860
	861
	862
	863
	864
	865
	866
	867
	868
	869
	870
	871
	872
	873
	874
	875
	876
	877
	878
	879
	880
	881
	882
	883
	884
	885
	886
	887
	888
	889
	890
	891
	892
	893
	894
	895
	896
	897
	898
	899
	900
	901
	902
	903
	904
	905
	906
	907
	908
	909
	910
	911
	912
	913
	914
	915
	916
	917
	918
	919
	920
	921
	922
	923
	924
	925
	926
	927
	928
	929
	930
	931
	932
	933
	934
	935
	936
	937
	938
	939
	940
	941
	942
	943
	944
	945
	946
	947
	948
	949
	950
	951
	952
	953
	954
	955
	956
	957
	958
	959
	960
	961
	962
	963
	964
	965
	966
	967
	968
	969
	970
	971
	972
	973
	974
	975
	976
	977
	978
	979
	980
	981
	982
	983
	984
	985
	986
	987
	988
	989
	990
	991
	992
	993
	994
	995
	996
	997
	998
	999
	1000
