# Supplementary material for: Clinical epidemiology and high genetic diversity amongst Cryptococcus spp. isolates infecting people living with HIV in Kinshasa, Democratic Republic of Congo
Source: PLoS One. 2022 May 19;17(5):e0267842. doi: 10.1371/journal.pone.0267842 (PMC9119562; doi:10.1371/journal.pone.0267842)
Supplement: S3 File — (FASTA) [file pone.0267842.s003.fasta]

>
ITS2
>42NGA
CAYTTTKAACGCACCTTGCGCCTTTTGGTATTCCGAAAGGCATGCCTGTTTGAGTGTCAT
GAAATCTCAATCCCCTCGGGTTTTTCGACCTGGGTGGGACTTGGACTTGGGCGTCTGCCG
GTAACACGGCTCGCCTCAAATGACTCAGTGGATCTCTCTGCATCCGTGTCAGACGTAATA
AGTTTCGTCTCGACCCTTGCTTCTGAGTCTGCTCACAACCCGCCATCGCGCACTTTAGAC
TCTGACCTCAAATCAGGTAGGACTACCCGCTGAACTTAAGCATATCAATAAGCGGAGGAG
GTCATARCTGTTTCCTGA
>78RB
TWYTTTGACGCAACTTGCGCCCTTTGGTATTCCGAAGGGCATGCCTGTTTGAGAGTCATG
AAAATCTCAATCCCTCGGGTTTTATTACCTGTTGGACTTGGATTTGGGTGTTTGCCGCGA
CCTGCAAAGGACGTCGGCTCGCCTTAAATGTGTTAGTGGGAAGGTGATTACCTGTCAGCC
CGGCGTAATAAGTTTCGCTGGGCCTATGGGGTAGTCTTCGGCTTGCTGATAACAACCATC
TCTTTTTGTTTGACCTCAAATCAGGTAGGGCTACCCGCTGAACTTAAGCATATCAATAAG
CGGAGGAGGTCATAGCTGTTTCCTGA
>94NGA
TAYTTTKACGCACTTGCGCTCTCTGGTATTCCGGAGAGCATGCCTGTTTGAGTGTCATGA
AATCTCAACCATTAGGGTTTCTTAATGGCTTGGATTTGGACGTTTGCCAGTCAAATGGCT
CGTCTTAAAAGAGTTAGTGAATTTAACATTTGTCTTCTGGCGTAATAAGTTTCGCTGGGC
TGATAGTGTGAAGTTTGCTTCTAATCGTCCGCAAGGACAATTCTTGAACTCTGGCCTCAA
ATCAGGTAGGACTACCCGCTGAACTTAAGCATATCAATAAGCGGAGGAGGTCATAGCTGT
TTCCTGA
>105NGA
TAYTTKGACGCACTTGCGCTCTCTGGTATTCCGGAGAGCATGCCTGTTTGAGTGTCATGA
AATCTCAACCATTAGGGTTTCTTAATGGCTTGGATTTGGACGTTTGCCAGTCAAATGGCT
CGTCTTAAAAGAGTTAGTGAATTTAACATTTGTCTTCTGGCGTAATAAGTTTCGCTGGGC
TGATAGTGTGAAGTTTGCTTCTAATCGTCCGCAAGGACAATTCTTGAACTCTGGCCTCAA
ATCAGGTAGGACTACCCGCTGAACTTAAGCATATCAATAAGCGGAGGAGGTCATAGCTGT
TTCCTGA
>23LU
CWYTTTKGAACGCACTTGCGCTCTCTGGTATTCCGGAGAGCATGCCTGTTTGAGTGTCAT
GAAATCTCAACCATTAGGGTTTCTTAATGGCTTGGATTTGGACGTTTGCCAGTCAAATGG
CTCGTCTTAAAAGAGTTAGTGAATTTAACATTTGTCTTCTGGCGTAATAAGTTTCGCTGG
GCTGATAGTGTGAAGTTTGCTTCTAATCGTCCGCAAGGACAATTCTTGAACTCTGGCCTC
AAATCAGGTAGGACTACCCGCTGAACTTAAGCATATCAATAAGCGGAGGAGGTCATAGCT
GTTTCCTGA
>9NGA
CTGAATTGCTTAGTTCAGCGGGTAGCCCTACCTGATTTGAGGTCAAWCAAAAARAGATGG
TTGTTATCAGCAAGCCGAAGACTACCCCATAGGCCCAGCGAAACTTATTACGCCGGGCTG
ACAGGTAATCACCTTCCCACTAACACATTTAAGGCGAGCCGACGTCCTTTGCAGGTCGCG
GCAAACACCCAAATCCAAGTCCAACAGGTAATAAAACCCGAGGGATTGAGATTTTCATGA
CTCTCAAACAGGCATGCCCTTCGGAATACCAAAGGGCGCAAGTTGCGTTCAAAGATTCGA
TGATTCACACTGGCCGTCGTTTTACAAAA
>13NGA
ARGGAAWKGCTWAAGGTTMGCGGGTAGCCCTACCTGATTTGAGGTCAAACAAAAAGAGAT
GGTTGTTATCAGCAAGCCGAAGACTACCCCATAGGCCCAGCGAAACTTATTACGCCGGGC
TGACAGGTAATCACCTTCCCACTAACACATTTAAGGCGAGCCGACGTCCTTTGCAGGTCG
CGGCAAACACCCAAATCCAAGTCCAACAGGTAATAAAACCCGAGGGATTGAGATTTTCAT
GACTCTCAAACAGGCATGCCCTTCGGAATACCAAAGGGCGCAAGTTGCGTTCAAAGATTC
GATGATTCACACTGGCCGTCGTTTTACAA
>24NGA
AGGSCAAGGAAWKGCTTAAGTTMGCGGGTAGCCCTACCTGATTTGAGGTCAAACAAAAAG
AGATGGTTGTTATCAGCAAGCCGAAGACTACCCCATAGGCCCAGCGAAACTTATTACGCC
GGGCTGACAGGTAATCACCTTCCCACTAACACATTTAAGGCGAGCCGACGTCCTTTGCAG
GTCGCGGCAAACACCCAAATCCAAGTCCAACAGGTAATAAAACCCGAGGGATTGAGATTT
TCATGACTCTCAAACAGGCATGCCCTTCGGAATACCAAAGGGCGCAAGTTGCGTTCAAAG
ATTCGATGATTCACACTGGCCGTCGTTTTACAA
>46NGA
GTGATTGCTTAGTTMGCGGGTAGCCCTACCTGATTTGAGGTCAAACAAAAAGAGATGGTT
GTTATCAGCAAGCCGAAGACTACCCCATAGGCCCAGCGAAACTTATTACGCCGGGCTGAC
AGGTAATCACCTTCCCACTAACACATTTAAGGCGAGCCGACGTCCTTTGCAGGTCGCGGC
AAACACCCAAATCCAAGTCCAACAGGTAATAAAACCCGAGGGATTGAGATTTTCATGACT
CTCAAACAGGCATGCCCTTCGGAATACCAAAGGGCGCAAGTTGCGTTCAAAGATTCGATG
ATTCACACTGGCCGTCGTTTTACAAAA
>14LU
CTGAATGCTTAGTTMGCGGGTAGCCCTACCTGATTTGAGGTCAAACAAAAAGAGATGGTT
GTTATCAGCAAGCCGAAGACTACCCCATAGGCCCAGCGAAACTTATTACGCCGGGCTGAC
AGGTAATCACCTTCCCACTAACACATTTAAGGCGAGCCGACGTCCTTTGCAGGTCGCGGC
AAACACCCAAATCCAAGTCCAACAGGTAATAAAACCCGAGGGATTGAGATTTTCATGACT
CTCAAACAGGCATGCCCTTCGGAATACCAAAGGGCGCAAGTTGCGTTCAAAGATTCGATG
ATTCACACTGGCCGTCGTTTTACAAAA
>6NGA
GTKGAAWTGCCTWAGTTMGCGGGTAGCCCTACCTGATTTGAGGTCAAACAAAAAGAGATG
GTTGTTATCAGCAAGCCGAAGACTACCCCATAGGCCCAGCGAAACTTATTACGCCGGGCT
GACAGGTAATCACCTTCCCACTAACACATTTAAGGCGAGCCGACGTCCTTTGCAGGTCGC
GGCAAACACCCAAATCCAAGTCCAACAGGTAATAAAACCCGAGGGATTGAGATTTTCATG
ACTCTCAAACAGGCATGCCCTTCGGAATACCAAAGGGCGCAAGTTGCGTTCAAAGATTCG
ATGATTCACACTGGCCGTCGTTTTACAA
>73NGA
ATGATTGCTTAGTTMGCGGGTAGCCCTACCTGATTTGAGGTCAAACAAAAAGAGATGGTT
GTTATCAGCAAGCCGAAGACTACCCCATAGGCCCAGCGAAACTTATTACGCCGGGCTGAC
AGGTAATCACCTTCCCACTAACACATTTAAGGCGAGCCGACGTCCTTTGCAGGTCGCGGC
AAACACCCAAATCCAAGTCCAACAGGTAATAAAACCCGAGGGATTGAGATTTTCATGACT
CTCAAACAGGCATGCCCTTCGGAATACCAAAGGGCGCAAGTTGCGTTCAAAGATTCGATG
ATTCACACTGGCCGTCGTTTTACAAAA
>4RB
ATGAATGCTTAGTTMGCGGGTAGCCCTACCTGATTTGAGGTCAAACAAAAAGAGATGGTT
GTTATCAGCAAGCCGAAGACTACCCCATAGGCCCAGCGAAACTTATTACGCCGGGCTGAC
AGGTAATCACCTTCCCACTAACACATTTAAGGCGAGCCGACGTCCTTTGCAGGTCGCGGC
AAACACCCAAATCCAAGTCCAACAGGTAATAAAACCCGAGGGATTGAGATTTTCATGACT
CTCAAACAGGCATGCCCTTCGGAATACCAAAGGGCGCAAGTTGCGTTCAAAGATTCGATG
ATTCACACTGGCCGTCGTTTTACAAAA
>12RB
AGGAAWTGCTTAGTTCAGCGGGTAGCCCTACCTGATTTGAGGTCAAACAAAAAGAGATGG
TTGTTATCAGCAAGCCGAAGACTACCCCATAGGCCCAGCGAAACTTATTACGCCGGGCTG
ACAGGTAATCACCTTCCCACTAACACATTTAAGGCGAGCCGACGTCCTTTGCAGGTCGCG
GCAAACACCCAAATCCAAGTCCAACAGGTAATAAAACCCGAGGGATTGAGATTTTCATGA
CTCTCAAACAGGCATGCCCTTCGGAATACCAAAGGGCGCAAGTTGCGTTCAAAGATTCGA
TGATTCACACTGGCCGTCGTTTTACAA
>27RB
ATGAATTGCTWAGTTMGCGGGTAGCCCTACCTGATTTGAGGTCAAACAAAAAGAGATGGT
TGTTATCAGCAAGCCGAAGACTACCCCATAGGCCCAGCGAAACTTATTACGCCGGGCTGA
CAGGTAATCACCTTCCCACTAACACATTTAAGGCGAGCCGACGTCCTTTGCAGGTCGCGG
CAAACACCCAAATCCAAGTCCAACAGGTAATAAAACCCGAGGGATTGAGATTTTCATGAC
TCTCAAACAGGCATGCCCTTCGGAATACCAAAGGGCGCAAGTTGCGTTCAAAGATTCGAT
GATTCACACTGGCCGTCGTTTTACAAAA
>28RB
AGGRAAWKGCTTAGTTMGCGGGTAGCCCTACCTGATTTGAGGTCAAACAAAAAGAGATGG
TTGTTATCAGCAAGCCGAAGACTACCCCATAGGCCCAGCGAAACTTATTACGCCGGGCTG
ACAGGTAATCACCTTCCCACTAACACATTTAAGGCGAGCCGACGTCCTTTGCAGGTCGCG
GCAAACACCCAAATCCAAGTCCAACAGGTAATAAAACCCGAGGGATTGAGATTTTCATGA
CTCTCAAACAGGCATGCCCTTCGGAATACCAAAGGGCGCAAGTTGCGTTCAAAGATTCGA
TGATTCACACTGGCCGTCRTTTTACAAAA
>88RB
ATGGAATGCTTAGTTMGCGGGTAGCCCTACCTGATTTGAGGTCAAACAAAAAGAGATGGT
TGTTATCAGCAAGCCGAAGACTACCCCATAGGCCCAGCGAAACTTATTACGCCGGGCTGA
CAGGTAATCACCTTCCCACTAACACATTTAAGGCGAGCCGACGTCCTTTGCAGGTCGCGG
CAAACACCCAAATCCAAGTCCAACAGGTAATAAAACCCGAGGGATTGAGATTTTCATGAC
TCTCAAACAGGCATGCCCTTCGGAATACCAAAGGGCGCAAGTTGCGTTCAAAGATTCGAT
GATTCACACTGGCCGTCGTTTTACAAAA
>44NGA
AGAATGCTTTCKTCATACCAARGGCGCAAGTTGCGTTCARAGATTCRATGAWTCWSASTG
KYMKYCGYTTKMCAAAGACTACCCCATAGGCCCAGCGAAACTTATTACGCCGGGCTGACA
GGTAATCACCTTCCCACTAACACATTTAAGGCGAGCCGACGTCCTTTGCAGGTCGCGGCA
AACACCCAAATCCAAGTCCAACAGGTAATAAAACCCGAGGGATTGAGATTTTCATGACTC
TCAAACAGGCATGCCCTTCGGAATACCAAAGGGCGCAAGTTGCGTTCAAAGATTCGATGA
TTCACACTGGCCGTCGTTTTACAA
>68NGA
ATGAAKKCTWAAGTTMGCGGGTAGCCCTACCTGATTTGAGGTCAAACAAAAAGAGATGGT
TGTTATCAGCAAGCCGAAGACTACCCCATAGGCCCAGCGAAACTTATTACGCCGGGCTGA
CAGGTAATCACCTTCCCACTAACACATTTAAGGCGAGCCGACGTCCTTTGCAGGTCGCGG
CAAACACCCAAATCCAAGTCCAACAGGTAATAAAACCCGAGGGATTGAGATTTTCATGAC
TCTCAAACAGGCATGCCCTTCGGAATACCAAAGGGCGCAAGTTGCGTTCAAAGATTCGAT
GATTCACACTGGCCGTCGTTTTACAA
>103NGA
ATGAATTGCTTAGTTMGCGGGTAGCCCTACCTGATTTGAGGTCAAACAAAAAGAGATGGT
TGTTATCAGCAAGCCGAAGACTACCCCATAGGCCCAGCGAAACTTATTACGCCGGGCTGA
CAGGTAATCACCTTCCCACTAACACATTTAAGGCGAGCCGACGTCCTTTGCAGGTCGCGG
CAAACACCCAAATCCAAGTCCAACAGGTAATAAAACCCGAGGGATTGAGATTTTCATGAC
TCTCAAACAGGCATGCCCTTCGGAATACCAAAGGGCGCAAGTTGCGTTCAAAGATTCGAT
GATTCACACTGGCCGTCGTTTTACAAGA
>110NGA
ATGAATGCTTAGTTMGCGGGTAGCCCTACCTGATTTGAGGTCAAACAAAAAGAGATGGTT
GTTATCAGCAAGCCGAAGACTACCCCATAGGCCCAGCGAAACTTATTACGCCGGGCTGAC
AGGTAATCACCTTCCCACTAACACATTTAAGGCGAGCCGACGTCCTTTGCAGGTCGCGGC
AAACACCCAAATCCAAGTCCAACAGGTAATAAAACCCGAGGGATTGAGATTTTCATGACT
CTCAAACAGGCATGCCCTTCGGAATACCAAAGGGCGCAAGTTGCGTTCAAAGATTCGATG
ATTCACACTGGCCGTCGTTTTACAAAA
>91RB
ATGAATGCTTAGTTMGCGGGTAGCCCTACCTGATTTGAGGTCAAACAAAAAGAGATGGTT
GTTATCAGCAAGCCGAAGACTACCCCATAGGCCCAGCGAAACTTATTACGCCGGGCTGAC
AGGTAATCACCTTCCCACTAACACATTTAAGGCGAGCCGACGTCCTTTGCAGGTCGCGGC
AAACACCCAAATCCAAGTCCAACAGGTAATAAAACCCGAGGGATTGAGATTTTCATGACT
CTCAAACAGGCATGCCCTTCGGAATACCAAAGGGCGCAAGTTGCGTTCAAAGATTCGATG
ATTCACACTGGCCGTCRTTTTACAAAA
>3NGA
AGGATTGCTWAGTTMGCGGGTAGCCCTACCTGATTTGAGGTCAAACAAAAAGAGATGGTT
GTTATCAGCAAGCCGAAGACTACCCCATAGGCCCAGCGAAACTTATTACGCCGGGCTGAC
AGGTAATCACCTTCCCACTAACACATTTAAGGCGAGCCGACGTCCTTTGCAGGTCGCGGC
AAACACCCAAATCCAAGTCCAACAGGTAATAAAACCCGAGGGATTGAGATTTTCATGACT
CTCAAACAGGCATGCCCTTCGGAATACCAAAGGGCGCAAGTTGCGTTCAAAGATTCGATG
ATTCACACTGGCCGTCGTTTTACAAAA
>97NGA
CTGATGCTTAAGTTCAGCGGGTAGCCCTACCTGATTTGAGGTCAAACAAAAARAGATGGT
TGTTATCAGCAAGCCGAAGACTACCCCATAGGCCCAGCGAAACTTATTACGCCGGGCTGA
CAGGTAATCACCTTCCCACTAACACATTTAAGGCGAGCCGACGTCCTTTGCAGGTCGCGG
CAAACACCCAAATCCAAGTCCAACAGGTAATAAAACCCGAGGGATTGAGATTTTCATGAC
TCTCAAACAGGCATGCCCTTCGGAATACCAAAGGGCGCAAGTTGCGTTCAAAGATTCGAT
GATTCACACTGGCCGTCGTTTTACAAAA
>124NGA
ATGATTGCTTAKCTTCATCGGGWAGCCCTACCTGATTTGAGGTCATTAAAAGAATATGGT
TGTTATCCGCTTTACAAAGACTACCCCATAGGCCCAGCGAAACTTATTACGCCGGGCTGA
CAGGTAATCACCTTCCCACTAACACATTTAAGGCGAGCCGACGTCCTTTGCAGGTCGCGG
CAAACACCCAAATCCAAGTCCAACAGGTAATAAAACCCGAGGGATTGAGATTTTCATGAC
TCTCAAACAGGCATGCCCTTCGGAATACCAAAGGGCGCAAGTTGCGTTCAAAGATTCGAT
GATTCACACTGGCCGTCGTTTTACAA
>22RB
ATGATTGCTTAGTTMGCGGGTAGCCCTACCTGATTTGAGGTCAAACAAAAAGAGATGGTT
GTTATCAGCAAGCCGAAGACTACCCCATAGGCCCAGCGAAACTTATTACGCCGGGCTGAC
AGGTAATCACCTTCCCACTAACACATTTAAGGCGAGCCGACGTCCTTTGCAGGTCGCGGC
AAACACCCAAATCCAAGTCCAACAGGTAATAAAACCCGAGGGATTGAGATTTTCATGACT
CTCAAACAGGCATGCCCTTCGGAATACCAAAGGGCGCAAGTTGCGTTCAAAGATTCGATG
ATTCACACTGGCCGTCRTTTTACAAAA
>29LU
ATGATTGCTTAGTTMGCGGGTAGTCCTACCTGATTTGAGGCCAGAGTTCAAGAATTGTCC
TTGCGGACGATTAGAAGCAAACTTCACACTATCAGCCCAGCGAAACTTATTACGCCAGAA
GACAAATGTTAAATTCACTAACTCTTTTAAGACGAGCCATTTGACTGGCAAACGTCCAAA
TCCAAGCCATTAAGAAACCCTAATGGTTGAGATTTCATGACACTCAAACAGGCATGCTCT
CCGGAATACCAGAGAGCGCAAGTTGCGTTCAAAGATTCGATGATTCACACTGGCCGTCGT
TTTACAAAA
>33LU
CTGGATTGCTTAGTTMGCGGGTAGTCCTACCTGATTTGAGGCCAGAGTTCAAGAATTGTC
CTTGCGGACGATTAGAAGCAAACTTCACACTATCAGCCCAGCGAAACTTATTACGCCAGA
AGACAAATGTTAAATTCACTAACTCTTTTAAGACGAGCCATTTGACTGGCAAACGTCCAA
ATCCAAGCCATTAAGAAACCCTAATGGTTGAGATTTCATGACACTCAAACAGGCATGCTC
TCCGGAATACCAGAGAGCGCAAGTTGCGTTCAAAGATTCGATGATTCACACTGGCCGTCG
TTTTACAAAA
>55RB
CTGAATGCTTAGTTMGCGGGTAGCCCTACCTGATTTGAGGTCAAACAAAAAGAGATGGTT
GTTATCAGCAAGCCGAAGACTACCCCATAGGCCCAGCGAAACTTATTACGCCGGGCTGAC
AGGTAATCACCTTCCCACTAACACATTTAAGGCGAGCCGACGTCCTTTGCAGGTCGCGGC
AAACACCCAAATCCAAGTCCAACAGGTAATAAAACCCGAGGGATTGAGATTTTCATGACT
CTCAAACAGGCATGCCCTTCGGAATACCAAAGGGCGCAAGTTGCGTTCAAAGATTCGATG
ATTCACACTGGCCGTCGTTTTACAAAA
